# Supplementary material for: Phylogenetic and recombination analysis of the herpesvirus genus varicellovirus
Source: BMC Genomics. 2017 Nov 21;18:887. doi: 10.1186/s12864-017-4283-4 (PMC5697016; doi:10.1186/s12864-017-4283-4)
Supplement: Additional file 1: — Table S1. Accession numbers for the sequences used in the present study. The species, isolation host, strain designation, genome size, country of isolation, isolation source, collection date, and accession number for each sequence is provided. Table S2. Unscaled F values. The the only reported F values were those which included cut-offs that result in two groups for all viruses. Table S3. Rescaled F values. The rescaled values of F simply indicates the relative size of F. The total value is on a scale from 0 to 3, with 3 meaning that the separation is as good as possible for all three viruses. (ZIP 42 kb) [file 12864_2017_4283_MOESM1_ESM.zip › Table S3.xlsx]

## Sheet: Sheet1
	cut-off	BHV-1	EHV-1	SuHV-1	total
	0.0095	1	1	0.5266	2.5266
	0.01	1	1	0.5266	2.5266
	0.009	1	1	0.4311	2.4311
	0.015	0	1	1	2
	0.0155	0	1	1	2
	0.016	0	1	1	2
	0.0165	0	1	1	2
	0.017	0	1	1	2
	0.0175	0	1	1	2
	0.018	0	1	1	2
	0.0185	0	1	1	2
	0.019	0	1	1	2
	0.0195	0	1	1	2
	0.02	0	1	1	2
	0.0205	0	1	1	2
	0.021	0	1	1	2
	0.0215	0	1	1	2
	0.0105	0.3024	1	0.6601	1.9625
	0.0145	0	1	0.9221	1.9221
	0.022	0	1	0.8446	1.8446
	0.0225	0	1	0.8446	1.8446
	0.023	0	1	0.8446	1.8446
	0.0235	0	1	0.8446	1.8446
	0.024	0	1	0.8446	1.8446
	0.012	0.0157	1	0.7279	1.7435
	0.0085	1	0.4707	0.2352	1.7059
	0.008	1	0.4707	0.2073	1.678
	0.011	0.0157	1	0.6601	1.6758
	0.0115	0.0157	1	0.6601	1.6758
	0.007	1	0.4707	0.1946	1.6653
	0.0075	1	0.4707	0.1946	1.6653
	0.0065	1	0.4707	0.1615	1.6322
	0.0245	0	1	0.4535	1.4535
	0.025	0	1	0.3612	1.3612
	0.0255	0	1	0.1413	1.1413
	0.026	0	1	0.084	1.084
	0.0265	0	1	0.0358	1.0358
	0.027	0	1	0.0358	1.0358
	0.0275	0	1	0.0223	1.0223
	0.006	0.3852	0.0874	0.0747	0.5473
	0.005	0.3852	0.0682	0.065	0.5184
	0.0055	0.3852	0.0682	0.065	0.5184
	0.0045	0.0541	0.0644	0.0512	0.1697
	0.004	0.0394	0.0606	0.0342	0.1342
	0.0035	0.0394	0.0539	0.0287	0.122
	0.003	0.0394	0.0311	0.0206	0.0911
	0.0025	0.0394	0.03	0.0206	0.09
	0.002	0.0394	0.0156	0.016	0.071
	0.028	0	0.0402	0.0174	0.0576
	0.0285	0	0.0086	0.0156	0.0241
	0.029	0	0.0086	0.0128	0.0213
	0.0295	0	0.0029	0.0118	0.0147
	0.03	0	0.0007	0.0108	0.0115
	0.0305	0	0.0007	0.0108	0.0115
	0.031	0	0.0007	0.0096	0.0104
	0.0315	0	0.0003	0.0064	0.0066
	0.032	0	0.0003	0.0042	0.0045
	0.0325	0	0	0.0021	0.0021
	0.033	0	0	0.0011	0.0011
	0.0335	0	0	0	0
	0.034	0	0	0	0
