# Supplementary material for: Phylogenetic and recombination analysis of the herpesvirus genus varicellovirus
Source: BMC Genomics. 2017 Nov 21;18:887. doi: 10.1186/s12864-017-4283-4 (PMC5697016; doi:10.1186/s12864-017-4283-4)
Supplement: Additional file 1: — Table S1. Accession numbers for the sequences used in the present study. The species, isolation host, strain designation, genome size, country of isolation, isolation source, collection date, and accession number for each sequence is provided. Table S2. Unscaled F values. The the only reported F values were those which included cut-offs that result in two groups for all viruses. Table S3. Rescaled F values. The rescaled values of F simply indicates the relative size of F. The total value is on a scale from 0 to 3, with 3 meaning that the separation is as good as possible for all three viruses. (ZIP 42 kb) [file 12864_2017_4283_MOESM1_ESM.zip › Table S2.xlsx]

## Sheet: Sheet1
	cut-off	BHV-1	EHV-1	SuHV-1	total
	0.012	1.784	17735.4	1529.65	19266.8
	0.0105	34.438	17735.4	1387.2	19157
	0.011	1.784	17735.4	1387.2	19124.4
	0.0115	1.784	17735.4	1387.2	19124.4
	0.0095	113.882	17735.4	1106.6	18955.9
	0.01	113.882	17735.4	1106.6	18955.9
	0.009	113.882	17735.4	906.065	18755.3
	0.0085	113.882	8350.72	494.327	8958.93
	0.008	113.882	8350.72	435.697	8900.3
	0.007	113.882	8350.72	408.962	8873.56
	0.0075	113.882	8350.72	408.962	8873.56
	0.0065	113.882	8350.72	339.37	8803.97
	0.006	43.867	1554.93	157.075	1755.87
	0.005	43.867	1214.22	136.605	1394.69
	0.0055	43.867	1214.22	136.605	1394.69
	0.0045	6.161	1147.55	107.616	1261.33
	0.004	4.485	1080.4	71.876	1156.76
	0.0035	4.485	960.806	60.364	1025.65
	0.003	4.485	556.806	43.356	604.647
	0.0025	4.485	536.185	43.356	584.026
	0.002	4.485	281.501	33.648	319.634
