# Supplementary material for: Phylogenetic and recombination analysis of the herpesvirus genus varicellovirus
Source: BMC Genomics. 2017 Nov 21;18:887. doi: 10.1186/s12864-017-4283-4 (PMC5697016; doi:10.1186/s12864-017-4283-4)
Supplement: Additional file 1: — Table S1. Accession numbers for the sequences used in the present study. The species, isolation host, strain designation, genome size, country of isolation, isolation source, collection date, and accession number for each sequence is provided. Table S2. Unscaled F values. The the only reported F values were those which included cut-offs that result in two groups for all viruses. Table S3. Rescaled F values. The rescaled values of F simply indicates the relative size of F. The total value is on a scale from 0 to 3, with 3 meaning that the separation is as good as possible for all three viruses. (ZIP 42 kb) [file 12864_2017_4283_MOESM1_ESM.zip › Table S1.xlsx]

## Sheet: Sheet1
Table S1. Accession numbers for the sequences used in the present study. The species, isolation host, strain designation, genome size, country of isolation, isolation source, collection date, and accession number for each sequence is provided.
date, and accession number for each sequence is provided.		Isolation Host		Strain	Genome Size		Country of Isolation			Isolation Source		Collection Date		Accession Number
AnHV-1		Duck		VAC	158091		China			na		na		NC_013036.1
BHV-1.1		Cow		Cooper	134004		USA			na		1966		KU198480.1
BHV-1		Cow		216 II	135301		India			Nasolacrymal duct		1976		KY215944
BHV-1.2		Cow		B589	134951		Queensland, Australia			Nasal		2001		KM258881.1
BHV-1.2		Cow		K22	135240		New York, USA			Vaginal		1958		KM258880
BHV-1.2		Cow		SM023	134930		Texas, USA			Smegma		1986		KM258882.1
BHV-1.2		Cow		SP1777	134927		Oklahoma, USA			Nasal		2009		KM258883.1
BoHV-5		Cow		SV507/99	137821		Southern Brazil			Brain		1999		NC_005261.2
BuHV-1		Buffalo		b6	137452		Australia			Prepuce		1972		KU936049.1
CeHV-9		Erythrocebus patas		Delta	124784		Lousiana, USA			Blood		1968		NC_002686.2
CaHV-1		Dog		0194	125171		United Kingdom			na		1985		NC_030117.1
CaHV-1		Dog (Miniature Schnauzer)		V777	124744		United Kingdom			Lung		1995		KT819632.1
CaHV-1		Dog (Dalmation)		V1154	124123		United Kingdom			Kidney		2000		KT819631.1
CaHV-1		Dog		BTU-1	125187		Brazil			Kidney		2012		KX828242
EHV-1		Horse		01c1	149352		Japan			na		na		KF644578
EHV-1		Horse		5586	148777		Japan			na		na		AP012321
EHV-1		Horse		89c25	150348		Japan			na		na		KF644579
EHV-1		Gazella thomsoni		94-137	149457		USA			na		na		KF644575.1
EHV-1		Horse		Ab4	150224		United Kingdom			na		1980		NC_001491.2
EHV-1		Horse		FL06	149095		Florida, USA			na		2006		KF644567
EHV-1		Horse		NMKT04	148709		United Kingdom			na		2004		KF644568
EHV-1		Horse		NY03	147608		New York, USA			na		2003		KF644569
EHV-1		Horse		NY05	149724		New York, USA			na		2005		KF644570
EHV-1		Horse		OH03	148241		Ohio, USA			na		2003		KF644571
EHV-1		Equus hemionus onager		T-529 10/84	147963		USA			fetus		1984		KF644580
EHV-1		Equus grevyi		T-616	150562		Chicago, USA			fetus		1984		KF644574
EHV-1		Horse		V592	149430		United Kingdom			fetus		1985		AY464052
EHV-1		Horse		VA02	149228		Virginia, USA			na		2002		KF644572
EHV-1		Horse		438-77	148653		New South Wales, Australia			fetus		1977		KT324734
EHV-1		Horse		NZA-77	148378		New Zealand			na		1977		KT324724
EHV-1		Horse		717A-82	148678		Victoria, Australia			brain or fetus		1982		KT324733
EHV-1		Horse		970-90	148786		South Austraia, Australia			na		1990		KT324732
EHV-1		Horse		1029-93	148620		New South Wales, Australia			fetus		1993		KT324731
EHV-1		Horse		1074-94	148557		Queensland, Australia			fetus		1994		KT324730
EHV-1		Horse		1966-02	148433		Victoria, Australia			fetus		2002		KT324729
EHV-1		Horse		2019-02	148346		Victoria, Australia			fetus		2002		KT324728
EHV-1		Horse		2222-03	148776		New South Wales, Australia			fetus		2003		KT324727
EHV-1		Horse		3038-07	148509		Victoria, Australia			nasal		2007		KT324726
EHV-1		Horse		3045-07	148556		New South Wales, Australia			na		2007		KT324725
EHV-3		Horse		AR/2007/C3A	151601		Argentina			Perineal-vaginal swab		2007		NC_024771.1
EHV-4		Horse		NS80567,	145597		Ireland			Nasal		na		AF030027.1
EHV-4		Horse		ER39-67,	144847		South Austraia, Australia			Respiratory Tract		1967		KT324748.1
EHV-4		Horse		475-78,	144894		Tasmania, Australia			Fetus		1978		KT324747.1
EHV-4		Horse		R19-68,	144929		Queensland, Australia			Nasal		1968		KT324745.1
EHV-4		Horse		1532-99,	145194		Victoria, Australia			Nasal		1999		KT324744.1
EHV-4		Horse		306-74,	144827		Victoria, Australia			Nasal		1974		KT324743.1
EHV-4		Horse		2387-75,	144779		Western Australia, Australia			Fetus		1975		KT324742.1
EHV-4		Horse		960-90,	144758		Victoria, Australia			Nasal		1990		KT324741.1
EHV-4		Horse		405-76,	144732		Victoria, Australia			Nasal		1976		KT324740.1
EHV-4		Horse		3407-77,	144659		na			na		1977		KT324739.1
EHV-4		Horse		157-69,	144644		Victoria, Australia			Nasal		1969		KT324738.1
EHV-4		Horse		3409-77,	144610		Western Australia, Australia			Fetus		1977		KT324737.1
EHV-4		Horse		RT4-70,	144582		Queensland, Australia			Nasal		1970		KT324736.1
EHV-4		Horse		1546-99,	144530		Victoria, Australia			Nasal		1999		KT324735.1
EHV-4		Horse		3056-07	144903		Tasmania, Australia			Nasal		2007		KT324746.1
EHV-4		Horse		12-I-203	143996		Japan			Fetus		2012		LC075588.1
EHV-4		Horse		11-10	144670		Japan			Nasal		2011		LC075587.1
EHV-4		Horse		05-I-202	144655		Japan			Nasal		2005		LC075586.1
EHV-4		Horse		03-VR	144108		Japan			Nasal		2003		LC075585.1
EHV-4		Horse		01-10-1	144636		Japan			Nasal		2001		LC075584.1
EHV-4		Horse		91c1	143645		Japan			Fetus		1991		LC075583.1
EHV-4		Horse		83-MB	144292		Japan			Nasal		1983		LC075582.1
EHV-4		Horse		TH20p	144802		Japan			Nasal		Before 1962		LC063142.1
EHV-8		Horse		Wh	149322		China			Nasal		2010		NC_017826.1
EHV-9		Gazella thomsoni		P19	148371		Japan			na		1993		NC_011644.1
FHV-1		Cat		C-27	135797		Louisiana, USA			na		Pre-1980		NC_013590.2
FHV-1		Cat		729/83	134974		Victoria, Australia			na		1983		KR381779
FHV-1		Cat		117/68	134810		Victoria, Australia			Nasal		1968		KR381780
FHV-1		Cat		221/71	134808		Victoria, Australia			Eye		1971		KR381781
FHV-1		Cat		384/75	134737		Victoria, Australia			Lung		1975		KR381782
FHV-1		Cat		448/77	135056		Victoria, Australia			Pharynx		1977		KR381783
FHV-1		Cat		356/75b	134370		Victoria, Australia			na		1975		KR381784
FHV-1		Cat		571/79	134640		Victoria, Australia			Eye		1979		KR381785
FHV-1		Cat		135/68a	134808		Victoria, Australia			Nasal		1968		KR381786
FHV-1		Cat		85/68	134890		Victoria, Australia			Nasal		1968		KR381787
FHV-1		Cat		124/68b	134670		Victoria, Australia			Nasal		1968		KR381788
FHV-1		Cat		3235/06	134284		Victoria, Australia			Oral		2006		KR381789
FHV-1		Cat		3238/06	134206		Victoria, Australia			Oral		2006		KR381790
FHV-1		Cat		3236/06	134763		Victoria, Australia			Eye		2006		KR381791
FHV-1		Cat		3224/04	134600		Victoria, Australia			Nasal		2004		KR381792
FHV-1		Cat		3226/05	134639		Victoria, Australia			Oral		2005		KR381793
FHV-1		Cat		3228/05	134147		Victoria, Australia			Nasal		2005		KR381794
FHV-1		Cat		3229/05	134328		Victoria, Australia			Eye		2005		KR381795
FHV-1		Cat		3230/05	134303		Victoria, Australia			Nasal		2005		KR381796
FHV-1		Cat		3231/05	134101		Victoria, Australia			Oral		2005		KR381797
FHV-1		Cat		3232/05	134547		Victoria, Australia			Eye		2005		KR381798
FHV-1		Cat		3233/05	134175		Victoria, Australia			Oral		2005		KR381799
FHV-1		Cat		3234/05	134661		Victoria, Australia			Eye		2005		KR381800
FHV-1		Cat		3225/05	135085		Victoria, Australia			Eye		2005		KR381801
FHV-1		Cat		3227/05	133539		Victoria, Australia			Nasal		2005		KR381802
FHV-1		Cat		Companion	135033		USA			Vaccine		na		KR381803
FHV-1		Cat		Feligen	134464		USA			Vaccine		na		KR296657
SuHV-1		Pig		NIA3	142228		Northern Ireland, United Kingdom			na		1971		KU900059
SuHV-1		Dog		ADV32751/Italy2014	142276		Italy			Brain		2014		KU198433
SuHV-1		Pig		Kolchis	141542		Greece			Brain		2010		KT983811
SuHV-1		Pig		Hercules	141625		Greece			Brain		2010		KT983810
SuHV-1		Pig		Kaplan	143423		Hungary			na		pre 1959		KJ717942
SuHV-1		Dog		Becker	141113		USA			na		1970		JF797219
SuHV-1		Pig		Bartha	137764		Hungary			na		pre 1961		JF797217
SuHV-1		Pig		HN1201	144174		China			Brain		2012		KP722022
SuHV-1		Pig		HNB	142255		China			Brain		2012		KM189914
SuHV-1		Pig		Ea	142334		China			na		1990		KU315430
SuHV-1		Pig		HNX	142294		China			Brain		2012		KM189912
SuHV-1		Pig		Fa	141930		China			Brain		2012		KM189913
SuHV-1		Pig		HLJ8	142298		China			na		2013		KT824771
SuHV-1		Pig		SC	142825		China			na		1986		KT809429
SuHV-1		Pig		JS-2012	145312		China			na		2012		KP257591
SuHV-1		Pig		HeN1	141803		China			na		2012		KP098534
SuHV-1		Pig		ZJ01	141029		China			na		2012		KM061380
SuHV-1		Pig		TJ	143642		China			Brain		2012		KJ789182
SuHV-1		Mink		DL14/08	143254		China			na		2014		KU360259
VZV		Human		Ves/Cli/POR/Ves/5001	124792		Portugal			Vesicle fluid		2010		KP771921
VZV		Human		Var/Cli/BAL/UK/2402/2009	124862		United Kingdom			BALa specimen		2009		KP771904
VZV		Human		Var/Cli/Ves/UK/1001/2012	124874		United Kingdom			Vesicle fluid		2012		KP771920
VZV		Human		Zos/Cli/Ves/UK/1801/2012	124882		United Kingdom			Vesicle fluid		2012		KP771925
VZV		Human		Var/Cli/UK/BLD/1401/2012	124850		United Kingdom			Blood		2012		KP771906
VZV		Human		Var/Cli/UK/BAL/1001/2012	124829		United Kingdom			BAL specimen		2012		KP771905
VZV		Human		Zos/Cli/GRE/Ves/03/2012	124855		Greece			Vesicle fluid		2012		KP771923
VZV		Human		Var/Cli/UK/Ves/1301/2013	123822		United Kingdom			Vesicle fluid		2013		KP771911
VZV		Human		Var/Cli/UK/Ves/0706/2013	124799		United Kingdom			Vesicle fluid		2013		KP771910
VZV		Human		Var/Cli/UK/Ves/2203/2013	124818		United Kingdom			Vesicle fluid		2013		KP771912
VZV		Human		Var/Cli/UK/Ves/2403/2013	124758		United Kingdom			Vesicle fluid		2013		KP771913
VZV		Human		Var/Cli/UK/CSF/2912/2012	124852		United Kingdom			CSF		2012		KP771908
VZV		Human		Var/Cli/UK/Ves/0201/2013	124853		United Kingdom			Vesicle fluid		2013		KP771909
VZV		Human		Var/Cli/UK/CSF/0102/2013	124854		United Kingdom			CSF		2013		KP771907
VZV		Human		DE10-1515	124766		Sweden			Vesicle fluid		2010		KP771891
VZV		Human		DE10-2480	124864		Sweden			Vesicle fluid		2010		KP771892
VZV		Human		DE10-2660	124859		Sweden			Vesicle fluid		2010		KP771893
VZV		Human		DE10-2704	124814		Sweden			Vesicle fluid		2010		KP771894
VZV		Human		DE10-3378	124875		Sweden			Vesicle fluid		2010		KP771895
VZV		Human		DE10-4367	124864		Sweden			Vesicle fluid		2010		KP771896
VZV		Human		DE10-4582	124866		Sweden			Vesicle fluid		2010		KP771897
VZV		Human		DE10-5454	124856		Sweden			Vesicle fluid		2010		KP771898
VZV		Human		DE10-567	124877		Sweden			Vesicle fluid		2010		KP771899
VZV		Human		DE10-581	124830		Sweden			Vesicle fluid		2010		KP771900
VZV		Human		KV6-2313	124855		Sweden			CSF		2010		KP771901
VZV		Human		KV6-3127	124836		Sweden			CSF		2010		KP771902
VZV		Human		KV8-1390	124878		Sweden			CSF		2010		KP771903
VZV		Human		Zos/Cli/Ves/NIG/9	124867		Nigeria			Vesicle fluid		2010		KP771924
VZV		Human		Cli/UK/CSF/2909/2011	124844		United Kingdom			CSF		2011		KP771889
VZV		Human		Cli/UK/CSF/3009/2011	124850		United Kingdom			CSF		2011		KP771890
VZV		Human		Zos/Cli/CSF/SING/1008/2008	124824		Singapore			CSF		2008		KP771922
VZV		Human		Var/Cli/Ves/SING/1308/2008	124832		Singapore			Vesicle fluid		2008		KP771919
VZV		Human		Var/Cli/Ves/GER/31/2005	124858		Germany			Vesicle fluid		NA		KP771915
VZV		Human		Var/Cli/Ves/GER/43/2006	124827		Germany			Vesicle fluid		NA		KP771916
VZV		Human		Var/Cli/Ves/ITA/51/2006	124858		Italy			Vesicle fluid		NA		KP771918
VZV		Human		Var/Cli/Ves/GER/63/2006	124846		Germany			Vesicle fluid		NA		KP771917
VZV		Human		Var/Cli/Ves/FRA/98/2013	124822		France			Vesicle		NA		KP771914
VZV		Human		VariVax2008	125122		USA (VariVax derived-Japan)			na		2008		KF558383
VZV		Human		VV10	125125		United Kingdom (VariVax derived-Japan)			na		2010		KF558384
VZV		Human		VV12	125125		United Kingdom (VariVax derived-Japan)			na		2012		KF558385
VZV		Human		B86	125128		United Kingdom (VariVax derived-Japan)			na		1986		KF853225
VZV		Human		A171B	125127		United Kingdom (VariVax derived-Japan)			na		1988		KF853226
VZV		Human		A182B	125130		USA (VariVax derived-Japan)			na		1988		KF558381
VZV		Human		A185B	125130		USA (VariVax derived-Japan)			na		1988		KF558382
VZV		Human		O27	125128		USA (VariVax derived-Japan)			na		1999		KF558376
VZV		Human		VR2	125128		United Kingdom (VariVax derived-Japan)			na		2006		KF558372
VZV		Human		VR1	125125		na (VariVax derived-Japan)			na		2007		KF558373
VZV		Human		R43	125081		United Kingdom (VariVax derived-Japan)			na		2000		KF853229
VZV		Human		VR5	125073		United Kingdom (VariVax derived-Japan)			na		2008		KF853233
VZV		Human		R3	125112		United Kingdom (VariVax derived-Japan)			na		1999		KF853228
VZV		Human		R52	125130		United Kingdom (VariVax derived-Japan)			na		1999		KF853230
VZV		Human		T17	125129		USA (VariVax derived-Japan)			na		2000		KF558378
VZV		Human		T25	125125		USA (VariVax derived-Japan)			na		2000		KF558379
VZV		Human		v76	125128		USA (VariVax derived-Japan)			na		1988		KF558380
VZV		Human		K11	125130		USA (VariVax derived-Japan)			na		1997		KF558391
VZV		Human		L53	125127		USA (VariVax derived-Japan)			na		1997		KF558389
VZV		Human		T61	125125		USA (VariVax derived-Japan)			na		2001		KF558377
VZV		Human		ZR1	125129		United Kingdom (VariVax derived-Japan)			na		2006		KF558371
VZV		Human		Q27	125071		United Kingdom (VariVax derived-Japan)			na		1998		KF853227
VZV		Human		ZR2	128118		United Kingdom (VariVax derived-Japan)			na		2006		KF853231
VZV		Human		ZR3	125072		United Kingdom (VariVax derived-Japan)			na		2007		KF853232
VZV		Human		ZR4	125048		United Kingdom (VariVax derived-Japan)			na		2010		KF853234
VZV		Human		ZR5	125056		United Kingdom (VariVax derived-Japan)			na		2013		KF853235
VZV		Human		Bandim 1	125039		Guinea Bissau			na		2001		KM355696
VZV		Human		Bandim 2	124843		Guinea Bissau			na		2001		KM355697
VZV		Human		Bandim 3	125212		Guinea Bissau			na		2001		KM355698
VZV		Human		Bandim 4	125212		Guinea Bissau			na		2001		KM355699
VZV		Human		Bandim 5	125212		Guinea Bissau			na		2001		KM355700
VZV		Human		Bandim 6	125065		Guinea Bissau			na		2001		KM355701
VZV		Human		Bandim 7	124830		Guinea Bissau			na		2001		KM355702
VZV		Human		Bandim 8	124826		Guinea Bissau			na		2001		KM355703
VZV		Human		Bandim 10	124783		Guinea Bissau			na		2001		KM355704
VZV		Human		Bandim 11	125208		Guinea Bissau			na		2001		KM355705
VZV		Human		Bandim 12	125212		Guinea Bissau			na		2001		KM355706
VZV		Human		Bandim 13	125060		Guinea Bissau			na		2001		KM355707
VZV		Human		Bandim 14	125065		Guinea Bissau			na		2001		KM355708
VZV		Human		Bandim 15	125234		Guinea Bissau			na		2001		KM355709
VZV		Human		Bandim 16	125234		Guinea Bissau			na		2001		KM355710
VZV		Human		Bandim 17	125234		Guinea Bissau			na		2001		KM355711
VZV		Human		Bandim 18	124810		Guinea Bissau			na		2001		KM355712
VZV		Human		Bandim 19	125212		Guinea Bissau			na		2001		KM355713
VZV		Human		Bandim 20	125212		Guinea Bissau			na		2001		KM355714
VZV		Human		Bandim 21	125212		Guinea Bissau			na		2001		KM355715
VZV		Human		Bandim 22	125212		Guinea Bissau			na		2001		KM355716
VZV		Human		Bandim 23	124728		Guinea Bissau			na		2001		KM355717
VZV		Human		Bandim 24	124728		Guinea Bissau			na		2001		KM355718
VZV		Human		VZVi/Erfurt.GER/12.00/Z[1]	124845		Erfurt, Germany			Zoster		2000		JN704690
VZV		Human		VZVi/Jena.GER/28.04/Z[1]	124757		Jena, Germany			Zoster		2004		JN704691
VZV		Human		VZVi/Jena.GER/14.05/V[1]	124688		Jena, Germany			Varicella		2005		JN704692
VZV		Human		VZVi/Weimar.GER/16.05/V[1]	124884		Weimar, Germany			Varicella		2005		JN704693
VZV		Human		VZVi/Weimar.GER/45.07/V[1]	124851		Weimar, Germany			Varicella		2007		JN704694
VZV		Human		VZVi/Jena.GER/06.08/Z[1]	124867		Jena, Germany			Zoster		2008		JN704695
VZV		Human		VZVi/Berlin.GER/14.08/V[1]	124848		Berlin, Germany			Varicella		2008		JN704696
VZV		Human		1002 2008	124814					vOka (Varilrix)		2008		JN704697
VZV		Human		1003 2008	124772					pOka		2008		JN704698
VZV		Human		VZVi/Jena.GER/47.03/V[3]	124847		Jena, Germany			Varicella		2003		JN704699
VZV		Human		VZVi/Erfurt.GER/01.05/V[3]	124756		Erfurt, Germany			Varicella		2005		JN704700
VZV		Human		VZVi/Jena.GER/02.07/Z[3]	124816		Jena, Germany			Zoster		2007		JN704701
VZV		Human		VZVi/Heidelberg.GER/10.07/V[3]	124697		Heidelberg, Germany			Varicella		2007		JN704702
VZV		Human		VZVi/Munich.GER/30.07/Z[3]	124617		Munich, Germany			Zoster		2007		JN704703
VZV		Human		VZVi/Erfurt.GER/20.00/V[5]	124838		Erfurt, Germany			Varicella		2000		JN704704
VZV		Human		VZVi/Erfurt.GER/19.04/V[5]	124844		Erfurt, Germany			Varicella		2004		JN704705
VZV		Human		VZVi/Weimar.GER/04.05/V[5]	124846		Weimar, Germany			Varicella		2005		JN704706
VZV		Human		VZVi/Erfurt.GER/11.07/V[5]	124861		Erfurt, Germany			Varicella		2007		JN704707
VZV		Human		VZVi/Erfurt.GER/44.07/V[5]	124848		Erfurt, Germany			Varicella		2007		JN704708
VZV		Human		VZVi/Jena.GER/37.05/V[VIII]	124718		Jena, Germany			Varicella		2005		JN704709
VZV		Human		VZVi/Jena.GER/06.08(2)/V[IX]	124472		Jena, Germany			Varicella		2008		JN704710
VZV		Human		VZVs/Pasadena.USA/11.13(2)/Z	125148		Pasadena, USA			na		2013		KP702725
VZV		Human		Dumas	124884		The Netherlands			Varicella		Late 1970s		NC001348
VZV		Human		BC	125459		British Columbia, Canada			Zoster		1999		AY548171
VZV		Human		MSP	124883		Minnesota, USA			Varicella		1995		AY548170
VZV		Human		SD	125087		South Dakota, USA			na		1980		DQ479953
VZV		Human		KEL	125374		Iowa, USA			Zoster		2002		DQ479954
VZV		Human		36	125030		New Brunswick, Canada			Varicella		1998		DQ479958
VZV		Human		49	125041		New Brunswick, Canada			Varicella		1999		DQ479959
VZV		Human		32	124945		Texas, USA			Varicella		1976		DQ479961
VZV		Human		11	125370		New Brunswick, Canada			Zoster		1996		DQ479955
VZV		Human		22	124868		New Brunswick, Canada			Zoster		1998		DQ479956
VZV		Human		03-500	125239		Alberta, Canada			na		2003		DQ479957
VZV		Human		8	125451		New Brunswick, Canada			Zoster		1995		DQ479960
VZV		Human		NH293	124811		New Hampshire, USA			Varicella		2000		DQ674250
VZV		Human		HJO	124928		Germany			Zoster		1990s		AJ871403
VZV		Human		CA123	124771		California, USA			Zoster		1990s		DQ457052
VZV		Human		Var160	124884		Mexico			Vesicle		2007		KC112914
VZV		Human		84-7	125083		China			na		1984		KC847290
VZV		Human		MD2DR	124770		Morocco			Varicella		2000		DQ452050
VZV		Human		Ellen	124783		Atlanta, USA			Varicella		1964		JQ972913
VZV		Human		YC01	125144		South Korea			na		2012		KJ767491
VZV		Human		YC02	125150		South Korea			Varicella		2012		KJ767492
VZV		Human		YC03	125162		South Korea			Varicella		2012		KJ808816
VZV		Human		MAV06 (SuduVax)	124758		South Korea			Varicella		1989		JF306641
VZV		Human		SVETA	124813		Russia			na		1999		EU154348
